# Supplementary material for: Leveraging allelic imbalance to refine fine-mapping for eQTL studies
Source: PLoS Genet. 2019 Dec 13;15(12):e1008481. doi: 10.1371/journal.pgen.1008481 (PMC6952111; doi:10.1371/journal.pgen.1008481)
Supplement: S1 Table — (XLSX) [file pgen.1008481.s008.xlsx]

## Sheet: Sheet1
Power	Number of Causal Variants	Recall
0.5	1	0.989712
0.5	2	0.97197
0.5	3	0.943194
0.8	1	0.978349
0.8	2	0.953992
0.8	3	0.890844
