# Supplementary material for: Leveraging allelic imbalance to refine fine-mapping for eQTL studies
Source: PLoS Genet. 2019 Dec 13;15(12):e1008481. doi: 10.1371/journal.pgen.1008481 (PMC6952111; doi:10.1371/journal.pgen.1008481)
Supplement: S2 Table — (XLSX) [file pgen.1008481.s009.xlsx]

## Sheet: Sheet1
Power	Number of Causal Variants	Recall
0.5	1	0.992247
0.5	2	0.969286
0.5	3	0.938423
0.8	1	0.986017
0.8	2	0.953541
0.8	3	0.916328
