# Supplementary material for: Leveraging allelic imbalance to refine fine-mapping for eQTL studies
Source: PLoS Genet. 2019 Dec 13;15(12):e1008481. doi: 10.1371/journal.pgen.1008481 (PMC6952111; doi:10.1371/journal.pgen.1008481)
Supplement: S3 Table — eQTL effect sizes are fixed to 5.2 (50% power), while AIM effect sizes vary from 0 to 4. (XLSX) [file pgen.1008481.s010.xlsx]

## Sheet: Sheet1
eQTL	AIM	Number of Causal Variants	Recall
5.2	0	1	0.926
5.2	1	1	0.962
5.2	2	1	0.979
5.2	3	1	0.975
5.2	4	1	0.978
5.2	0	2	0.889
5.2	1	2	0.93
5.2	2	2	0.9615
5.2	3	2	0.9795
5.2	4	2	0.981
5.2	0	3	0.905333
5.2	1	3	0.922333
5.2	2	3	0.943667
5.2	3	3	0.971667
5.2	4	3	0.977333
