# Supplementary material for: Leveraging allelic imbalance to refine fine-mapping for eQTL studies
Source: PLoS Genet. 2019 Dec 13;15(12):e1008481. doi: 10.1371/journal.pgen.1008481 (PMC6952111; doi:10.1371/journal.pgen.1008481)
Supplement: S4 Table — eQTL effect sizes are fixed to 5.2 (50% power), while AIM effect sizes vary from 0 to 4. (XLSX) [file pgen.1008481.s011.xlsx]

## Sheet: Sheet1
eQTL	AIM	Number of Causal Variants	Recall
5.2	0	1	0.968
5.2	1	1	0.969
5.2	2	1	0.967
5.2	3	1	0.973
5.2	4	1	0.97
5.2	0	2	0.8065
5.2	1	2	0.8205
5.2	2	2	0.832
5.2	3	2	0.829
5.2	4	2	0.8295
5.2	0	3	0.846
5.2	1	3	0.841667
5.2	2	3	0.844
5.2	3	3	0.843667
5.2	4	3	0.852667
