# Supplementary material for: Leveraging allelic imbalance to refine fine-mapping for eQTL studies
Source: PLoS Genet. 2019 Dec 13;15(12):e1008481. doi: 10.1371/journal.pgen.1008481 (PMC6952111; doi:10.1371/journal.pgen.1008481)
Supplement: S5 Table — Enrichment for active regions of the genome was computed in a tissue-specific manner. For each tissue, the “meta causal variants” includes all variants in the meta causal sets for all genes tested. The “eQTL only variants” includes all variants contained in the eQTL causal sets but excluded from the meta causal sets. “Meta Odds” column contains the odds of a variant in the meta causal variants being in an active region, and the “eQTL Only Odds” column contains the odds of a variant in the excluded variants being in an active region. The “Odds Ratio” column contains the ratio of “Meta Odds” and “eQTL Only Odds”. The p-value for the odds ratio was calculated using Fisher’s exact test. The odds ratios are highly significant in all tissues. (XLSX) [file pgen.1008481.s012.xlsx]

## Sheet: Sheet1
Tissue	Meta Odds	eQTL Only Odds	Odds Ratio	P-value
Adipose Subcutaneous	1.26606	1.07425	1.17856	1.47e-41
Artery Aorta	0.975763	0.800337	1.21917	4.69e-42
Brain Caudate Basal Ganglia	1.23093	1.08449	1.13504	4.23e-09
Brain Hippocampus	1.20606	1.04514	1.15397	9.23e-07
Heart Atrial Appendage	1.05543	0.852072	1.23863	4.24e-34
Cells EBV-transformed Lymphocytes	1.18473	0.997864	1.18724	2.46e-06
Muscle Skeletal	1.37827	1.15468	1.19364	1.08e-40
