# Supplementary material for: Leveraging allelic imbalance to refine fine-mapping for eQTL studies
Source: PLoS Genet. 2019 Dec 13;15(12):e1008481. doi: 10.1371/journal.pgen.1008481 (PMC6952111; doi:10.1371/journal.pgen.1008481)
Supplement: S6 Table — Enrichment for active regions of the genome was computed in a tissue-specific manner. For each tissue, the “meta only variants” includes all variants contained in the meta causal sets that are excluded from the eQTL causal sets. The “eQTL only variants” includes all variants contained in the eQTL causal sets but excluded from the meta causal sets. “Meta Only Odds” column contains the odds of a variant in the meta only causal variants being in an active region, and the “eQTL Only Odds” column contains the odds of a variant in the eQTL only variants being in an active region. The “Odds Ratio” column contains the ratio of “Meta Only Odds” and “eQTL Only Odds”. The p-value for the odds ratio was calculated using Fisher’s exact test. The odds ratio is greater than one in 6/7 tissues, indicating that the variants in the meta only set are slightly enriched for being in active regions of the genome in these tissues. However, this result is not significant due to the small number of variants in the meta only set. (XLSX) [file pgen.1008481.s013.xlsx]

## Sheet: Sheet1
Tissue	Meta Only Odds	eQTL Only Odds	Odds Ratio	P-value
Adipose Subcutaneous	1.15069	1.12908	1.01913	0.295
Artery Aorta	0.865419	0.830486	1.04207	0.0605
Brain Caudate Basal Ganglia	1.14151	1.1114	1.02706	0.412
Brain Hippocampus	1.08064	1.05997	1.01947	0.676
Heart Atrial Appendage	0.933917	0.876186	1.06589	0.017
Cells EBV-transformed Lymphocytes	1.07908	1.02259	1.05518	0.329
Muscle Skeletal	1.19384	1.20431	0.991296	0.663
