# Supplementary material for: Leveraging allelic imbalance to refine fine-mapping for eQTL studies
Source: PLoS Genet. 2019 Dec 13;15(12):e1008481. doi: 10.1371/journal.pgen.1008481 (PMC6952111; doi:10.1371/journal.pgen.1008481)
Supplement: S7 Table — Enrichment for active regions of the genome was computed in a tissue-specific manner. For each tissue, the “meta variants” includes all variants contained in the meta causal sets, and the “eQTL variants” includes all variants contained in the eQTL causal sets. “Meta Odds” column contains the odds of a variant in the meta causal variants being in an active region, and the “eQTL Odds” column contains the odds of a variant in the eQTL variants being in an active region. The “Odds Ratio” column contains the ratio of “Meta Odds” and “eQTL Odds”. The p-value for the odds ratio was calculated using Fisher’s exact test. The odds ratio is greater than one in all tissues, indicating that the variants in the meta only set are slightly enriched for being in active regions of the genome in these tissues. Due to the high overlap between the two sets, this result is only significant in 3/7 tissues. (XLSX) [file pgen.1008481.s014.xlsx]

## Sheet: Sheet1
Tissue	Meta Odds	eQTL Odds	Odds Ratio	P-value
Adipose Subcutaneous	1.26606	1.2459	1.01618	0.0144
Artery Aorta	0.975763	0.953099	1.02378	0.00229
Brain Caudate Basal Ganglia	1.23093	1.2131	1.0147	0.21
Brain Hippocampus	1.20606	1.18589	1.017	0.29
Heart Atrial Appendage	1.05543	1.02489	1.0298	0.00182
Cells EBV-transformed Lymphocytes	1.18473	1.15946	1.02178	0.258
Muscle Skeletal	1.37827	1.35721	1.01551	0.0311
